# Supplementary material for: Transcriptome analysis reveals long intergenic non-coding RNAs involved in skeletal muscle growth and development in pig
Source: Sci Rep. 2017 Aug 18;7:8704. doi: 10.1038/s41598-017-07998-9 (PMC5562803; doi:10.1038/s41598-017-07998-9)
Supplement: Supplementary file 1 — Supplementary Tables [file 41598_2017_7998_MOESM1_ESM.xls]

## Sheet: Table S1
Table S1: Information of all lincRNAs in this study
transcript_id	gene_id	chromosome	strand	transcript_start	transcript_end	transcript_length	gene_type	known/novel
TCONS_00000146	XLOC_000109	1	+	34293274	34298688	5415	lincRNA	novel
TCONS_00000231	XLOC_000176	1	+	58884102	58896710	12609	lincRNA	novel
TCONS_00001009	XLOC_000769	1	+	245211997	245236090	24094	lincRNA	novel
TCONS_00002571	XLOC_001867	1	-	231927779	231928776	998	lincRNA	novel
TCONS_00004001	XLOC_003166	10	+	16863350	16870019	6670	lincRNA	known
TCONS_00004219	XLOC_003308	10	+	52907573	52911811	4239	lincRNA	novel
TCONS_00004371	XLOC_003421	10	-	12630048	12641142	11095	lincRNA	novel
TCONS_00004398	XLOC_003441	10	-	15816426	15817847	1422	lincRNA	novel
TCONS_00004421	XLOC_003461	10	-	19937346	19945528	8183	lincRNA	known
TCONS_00004691	XLOC_003634	10	-	69601518	69602337	820	lincRNA	known
TCONS_00004718	XLOC_003650	10	-	72938000	72940689	2690	lincRNA	novel
TCONS_00005101	XLOC_004004	11	+	6898119	6899987	1869	lincRNA	novel
TCONS_00005145	XLOC_004040	11	+	14964343	14969841	5499	lincRNA	novel
TCONS_00005379	XLOC_004229	11	-	5168357	5172798	4442	lincRNA	known
TCONS_00005442	XLOC_004274	11	-	18858040	18860316	2277	lincRNA	known
TCONS_00005524	XLOC_004341	11	-	56092504	56096386	3883	lincRNA	known
TCONS_00005534	XLOC_004345	11	-	56949110	56950293	1184	lincRNA	known
TCONS_00005535	XLOC_004345	11	-	56949110	56950293	1184	lincRNA	known
TCONS_00005599	XLOC_004400	11	-	83696650	83700092	3443	lincRNA	novel
TCONS_00005843	XLOC_004626	12	+	741700	743831	2132	lincRNA	novel
TCONS_00005885	XLOC_004658	12	+	4693476	4708861	15386	lincRNA	novel
TCONS_00006311	XLOC_004935	12	+	34826013	34833082	7070	lincRNA	known
TCONS_00006709	XLOC_005218	12	-	1426946	1429124	2179	lincRNA	known
TCONS_00007054	XLOC_005427	12	-	23214518	23218712	4195	lincRNA	novel
TCONS_00007118	XLOC_005470	12	-	26667304	26683324	16021	lincRNA	known
TCONS_00007545	XLOC_005778	12	-	60859545	60865144	5600	lincRNA	novel
TCONS_00007839	XLOC_006055	13	+	3586357	3627118	40762	lincRNA	known
TCONS_00007873	XLOC_006080	13	+	16382105	16399333	17229	lincRNA	novel
TCONS_00008318	XLOC_006379	13	+	83373952	83375705	1754	lincRNA	novel
TCONS_00008389	XLOC_006438	13	+	101092732	101094198	1467	lincRNA	novel
TCONS_00008419	XLOC_006457	13	+	107046786	107049834	3049	lincRNA	known
TCONS_00008437	XLOC_006471	13	+	111049462	111050343	882	lincRNA	novel
TCONS_00008494	XLOC_006517	13	+	130745309	131044954	299646	lincRNA	known
TCONS_00008565	XLOC_006572	13	+	139109870	139112989	3120	lincRNA	novel
TCONS_00008688	XLOC_006640	13	+	156321408	156327120	5713	lincRNA	known
TCONS_00008781	XLOC_006703	13	+	183882052	183909751	27700	lincRNA	known
TCONS_00008796	XLOC_006713	13	+	191445335	191502934	57600	lincRNA	novel
TCONS_00008890	XLOC_006787	13	+	218080418	218084079	3662	lincRNA	known
TCONS_00009314	XLOC_007054	13	-	55672226	55685049	12824	lincRNA	known
TCONS_00009564	XLOC_007250	13	-	108851459	108853680	2222	lincRNA	novel
TCONS_00009622	XLOC_007290	13	-	126226573	126228665	2093	lincRNA	novel
TCONS_00009717	XLOC_007357	13	-	143406710	143408401	1692	lincRNA	known
TCONS_00009769	XLOC_007389	13	-	148532777	148533220	444	lincRNA	novel
TCONS_00009873	XLOC_007467	13	-	170385988	170392595	6608	lincRNA	novel
TCONS_00010858	XLOC_008391	14	+	7277226	7278935	1710	lincRNA	known
TCONS_00011022	XLOC_008500	14	+	32691987	32700060	8074	lincRNA	known
TCONS_00011370	XLOC_008717	14	+	60658193	60661441	3249	lincRNA	novel
TCONS_00011395	XLOC_008737	14	+	65774901	65777949	3049	lincRNA	novel
TCONS_00011469	XLOC_008787	14	+	81512338	81513953	1616	lincRNA	known
TCONS_00011470	XLOC_008788	14	+	81585121	81745722	160602	lincRNA	novel
TCONS_00011710	XLOC_008932	14	+	118574086	118578567	4482	lincRNA	known
TCONS_00012321	XLOC_009304	14	-	49655123	49656369	1247	lincRNA	known
TCONS_00012491	XLOC_009427	14	-	68099818	68123095	23278	lincRNA	novel
TCONS_00013008	XLOC_009739	14	-	151129960	151140365	10406	lincRNA	novel
TCONS_00014178	XLOC_010697	15	+	146947479	146949113	1635	lincRNA	known
TCONS_00014346	XLOC_010830	15	-	43296009	43299295	3287	lincRNA	novel
TCONS_00014452	XLOC_010910	15	-	70688313	70689189	877	lincRNA	known
TCONS_00014539	XLOC_010957	15	-	84726850	84732541	5692	lincRNA	novel
TCONS_00014574	XLOC_010981	15	-	91403175	91405744	2570	lincRNA	known
TCONS_00014831	XLOC_011164	15	-	142884016	142885143	1128	lincRNA	known
TCONS_00014883	XLOC_011204	15	-	150102616	150104186	1571	lincRNA	known
TCONS_00015355	XLOC_011663	16	+	18678932	18683273	4342	lincRNA	known
TCONS_00015383	XLOC_011683	16	+	23751913	23754564	2652	lincRNA	known
TCONS_00015454	XLOC_011730	16	+	42904934	42908765	3832	lincRNA	novel
TCONS_00015511	XLOC_011770	16	+	54805348	54808300	2953	lincRNA	known
TCONS_00015726	XLOC_011930	16	-	29270267	29272167	1901	lincRNA	novel
TCONS_00016223	XLOC_012353	17	+	5794600	5797567	2968	lincRNA	known
TCONS_00016345	XLOC_012454	17	+	36275248	36282431	7184	lincRNA	known
TCONS_00016791	XLOC_012714	17	-	6197495	6197892	398	lincRNA	known
TCONS_00016824	XLOC_012741	17	-	12879147	12880319	1173	lincRNA	known
TCONS_00017075	XLOC_012917	17	-	46026523	46028278	1756	lincRNA	novel
TCONS_00017081	XLOC_012922	17	-	46903179	46903860	682	lincRNA	known
TCONS_00017528	XLOC_013259	18	+	10532888	10661214	128327	lincRNA	known
TCONS_00017657	XLOC_013353	18	+	35909316	35911393	2078	lincRNA	known
TCONS_00017659	XLOC_013353	18	+	35909316	35911393	2078	lincRNA	known
TCONS_00017700	XLOC_013383	18	+	47381717	47386003	4287	lincRNA	known
TCONS_00017725	XLOC_013404	18	+	50980574	50983671	3098	lincRNA	known
TCONS_00017726	XLOC_013404	18	+	50980574	50983671	3098	lincRNA	known
TCONS_00017729	XLOC_013406	18	+	50988332	50990779	2448	lincRNA	known
TCONS_00017938	XLOC_013552	18	-	15296648	15301175	4528	lincRNA	novel
TCONS_00017947	XLOC_013560	18	-	16661885	16667508	5624	lincRNA	novel
TCONS_00018073	XLOC_013660	18	-	47381717	47386003	4287	lincRNA	known
TCONS_00018089	XLOC_013673	18	-	50106526	50110575	4050	lincRNA	known
TCONS_00018097	XLOC_013681	18	-	53407819	53423416	15598	lincRNA	known
TCONS_00018098	XLOC_013681	18	-	53407819	53423416	15598	lincRNA	known
TCONS_00018342	XLOC_013905	2	+	1480261	1482659	2399	lincRNA	known
TCONS_00018432	XLOC_013967	2	+	5806732	5813798	7067	lincRNA	novel
TCONS_00018438	XLOC_013970	2	+	5910525	5911645	1121	lincRNA	known
TCONS_00018532	XLOC_014029	2	+	8542726	8544037	1312	lincRNA	known
TCONS_00018878	XLOC_014297	2	+	58558476	58561968	3493	lincRNA	known
TCONS_00018898	XLOC_014309	2	+	59182992	59186552	3561	lincRNA	known
TCONS_00018899	XLOC_014309	2	+	59182992	59186552	3561	lincRNA	known
TCONS_00019014	XLOC_014381	2	+	65234034	65241676	7643	lincRNA	novel
TCONS_00019113	XLOC_014460	2	+	69589009	69604621	15613	lincRNA	known
TCONS_00019162	XLOC_014487	2	+	71165678	71166006	329	lincRNA	known
TCONS_00019326	XLOC_014591	2	+	77673694	77676073	2380	lincRNA	known
TCONS_00019479	XLOC_014684	2	+	90287689	90291745	4057	lincRNA	novel
TCONS_00019610	XLOC_014786	2	+	135876442	135884590	8149	lincRNA	novel
TCONS_00019675	XLOC_014833	2	+	145597859	145609484	11626	lincRNA	novel
TCONS_00019905	XLOC_015007	2	-	1452728	1455053	2326	lincRNA	novel
TCONS_00019999	XLOC_015071	2	-	5942917	5944950	2034	lincRNA	novel
TCONS_00020175	XLOC_015202	2	-	12861277	12863074	1798	lincRNA	known
TCONS_00020237	XLOC_015254	2	-	16478896	16483513	4618	lincRNA	known
TCONS_00020289	XLOC_015291	2	-	27624633	27630670	6038	lincRNA	known
TCONS_00020807	XLOC_015650	2	-	75665738	75666586	849	lincRNA	novel
TCONS_00021004	XLOC_015786	2	-	91752473	91753957	1485	lincRNA	known
TCONS_00021126	XLOC_015873	2	-	135701120	135704240	3121	lincRNA	novel
TCONS_00021134	XLOC_015880	2	-	139000503	139002693	2191	lincRNA	known
TCONS_00021320	XLOC_015993	2	-	157587713	157590838	3126	lincRNA	novel
TCONS_00021335	XLOC_016003	2	-	158335772	158338998	3227	lincRNA	known
TCONS_00021336	XLOC_016003	2	-	158335772	158338998	3227	lincRNA	known
TCONS_00021994	XLOC_016621	3	+	10903407	10908664	5258	lincRNA	novel
TCONS_00021995	XLOC_016621	3	+	10903407	10908664	5258	lincRNA	novel
TCONS_00021996	XLOC_016621	3	+	10903407	10908664	5258	lincRNA	novel
TCONS_00021997	XLOC_016622	3	+	10925874	10929286	3413	lincRNA	known
TCONS_00022156	XLOC_016700	3	+	22237311	22241601	4291	lincRNA	novel
TCONS_00022170	XLOC_016714	3	+	25776892	25779596	2705	lincRNA	known
TCONS_00022298	XLOC_016801	3	+	41198078	41250042	51965	lincRNA	known
TCONS_00022585	XLOC_016992	3	+	72407784	72427558	19775	lincRNA	known
TCONS_00022662	XLOC_017057	3	+	90436035	90437663	1629	lincRNA	novel
TCONS_00022736	XLOC_017110	3	+	107461452	107466128	4677	lincRNA	known
TCONS_00022942	XLOC_017256	3	-	152197	169916	17720	lincRNA	known
TCONS_00023047	XLOC_017342	3	-	10437881	10439992	2112	lincRNA	novel
TCONS_00023061	XLOC_017353	3	-	10914454	10920253	5800	lincRNA	known
TCONS_00023080	XLOC_017369	3	-	16777089	16777720	632	lincRNA	novel
TCONS_00023126	XLOC_017402	3	-	18344454	18353415	8962	lincRNA	known
TCONS_00023154	XLOC_017419	3	-	19810748	19826792	16045	lincRNA	novel
TCONS_00023217	XLOC_017470	3	-	29964234	29972077	7844	lincRNA	known
TCONS_00023250	XLOC_017496	3	-	35870806	36254326	383521	lincRNA	known
TCONS_00023411	XLOC_017598	3	-	44136614	44140394	3781	lincRNA	known
TCONS_00023437	XLOC_017618	3	-	48013348	48017427	4080	lincRNA	known
TCONS_00023696	XLOC_017802	3	-	84592995	84599980	6986	lincRNA	novel
TCONS_00023836	XLOC_017913	3	-	118590766	118597769	7004	lincRNA	novel
TCONS_00024531	XLOC_018520	4	+	1509447	1512341	2895	lincRNA	novel
TCONS_00024605	XLOC_018562	4	+	16100670	16101512	843	lincRNA	novel
TCONS_00024748	XLOC_018657	4	+	49414742	49416006	1265	lincRNA	known
TCONS_00024803	XLOC_018697	4	+	69872433	69874316	1884	lincRNA	novel
TCONS_00025078	XLOC_018868	4	+	102498616	102501958	3343	lincRNA	known
TCONS_00025079	XLOC_018868	4	+	102498616	102501958	3343	lincRNA	known
TCONS_00025525	XLOC_019131	4	-	75814	79810	3997	lincRNA	known
TCONS_00025533	XLOC_019135	4	-	135887	136854	968	lincRNA	novel
TCONS_00025551	XLOC_019140	4	-	391754	392793	1040	lincRNA	known
TCONS_00025768	XLOC_019272	4	-	46210130	46217295	7166	lincRNA	novel
TCONS_00025831	XLOC_019318	4	-	67861314	67866463	5150	lincRNA	novel
TCONS_00027125	XLOC_020295	5	+	16334889	16335898	1010	lincRNA	known
TCONS_00027158	XLOC_020321	5	+	18736352	18739302	2951	lincRNA	known
TCONS_00027263	XLOC_020411	5	+	23602483	23602986	504	lincRNA	known
TCONS_00027817	XLOC_020795	5	-	2375336	2408297	32962	lincRNA	novel
TCONS_00027921	XLOC_020867	5	-	9671761	9674945	3185	lincRNA	novel
TCONS_00027953	XLOC_020888	5	-	15184228	15185390	1163	lincRNA	known
TCONS_00028127	XLOC_021010	5	-	23100505	23101217	713	lincRNA	known
TCONS_00028384	XLOC_021174	5	-	65508366	65511326	2961	lincRNA	known
TCONS_00028627	XLOC_021330	5	-	93819823	93828149	8327	lincRNA	known
TCONS_00028923	XLOC_021617	6	+	231305	369193	137889	lincRNA	known
TCONS_00028944	XLOC_021634	6	+	1354906	1362537	7632	lincRNA	novel
TCONS_00028977	XLOC_021659	6	+	8574405	8578281	3877	lincRNA	novel
TCONS_00029129	XLOC_021772	6	+	32411563	32444968	33406	lincRNA	known
TCONS_00029231	XLOC_021844	6	+	41319662	41322959	3298	lincRNA	known
TCONS_00029266	XLOC_021869	6	+	43276474	43277839	1366	lincRNA	known
TCONS_00029305	XLOC_021902	6	+	44781932	44782655	724	lincRNA	novel
TCONS_00029479	XLOC_022016	6	+	50392297	50393380	1084	lincRNA	novel
TCONS_00029480	XLOC_022017	6	+	50402577	50402913	337	lincRNA	known
TCONS_00029710	XLOC_022157	6	+	58333286	58335256	1971	lincRNA	known
TCONS_00029763	XLOC_022193	6	+	64269353	64271400	2048	lincRNA	known
TCONS_00029994	XLOC_022353	6	+	81655014	81660249	5236	lincRNA	known
TCONS_00029995	XLOC_022353	6	+	81655014	81660249	5236	lincRNA	known
TCONS_00030157	XLOC_022473	6	+	110652551	110735035	82485	lincRNA	known
TCONS_00030277	XLOC_022563	6	+	147753291	147754995	1705	lincRNA	novel
TCONS_00030399	XLOC_022651	6	-	750615	751954	1340	lincRNA	known
TCONS_00030412	XLOC_022661	6	-	1379678	1384518	4841	lincRNA	novel
TCONS_00030414	XLOC_022663	6	-	1560881	1564304	3424	lincRNA	novel
TCONS_00030460	XLOC_022697	6	-	12430153	12432303	2151	lincRNA	novel
TCONS_00030947	XLOC_023010	6	-	51173815	51180093	6279	lincRNA	known
TCONS_00030957	XLOC_023018	6	-	51445231	51445757	527	lincRNA	known
TCONS_00031113	XLOC_023118	6	-	57934192	57944749	10558	lincRNA	known
TCONS_00031190	XLOC_023173	6	-	64824826	64827749	2924	lincRNA	novel
TCONS_00031278	XLOC_023234	6	-	73342572	73383620	41049	lincRNA	novel
TCONS_00031320	XLOC_023267	6	-	77619416	77621656	2241	lincRNA	known
TCONS_00031692	XLOC_023520	6	-	145303507	145306032	2526	lincRNA	novel
TCONS_00031750	XLOC_023561	6	-	152944904	153003313	58410	lincRNA	known
TCONS_00032399	XLOC_024184	7	+	13826308	13847657	21350	lincRNA	novel
TCONS_00032806	XLOC_024357	7	+	30895115	30927591	32477	lincRNA	novel
TCONS_00032837	XLOC_024376	7	+	35167559	35188222	20664	lincRNA	novel
TCONS_00032838	XLOC_024376	7	+	35167559	35188222	20664	lincRNA	novel
TCONS_00032975	XLOC_024473	7	+	52417139	52419460	2322	lincRNA	known
TCONS_00033141	XLOC_024588	7	+	69932281	69935045	2765	lincRNA	known
TCONS_00033162	XLOC_024605	7	+	74785731	74787028	1298	lincRNA	novel
TCONS_00033265	XLOC_024677	7	+	83582143	83585651	3509	lincRNA	known
TCONS_00033380	XLOC_024761	7	+	99671255	99672295	1041	lincRNA	known
TCONS_00033393	XLOC_024770	7	+	101839611	101848602	8992	lincRNA	novel
TCONS_00033455	XLOC_024820	7	+	109517982	109527584	9603	lincRNA	novel
TCONS_00033456	XLOC_024820	7	+	109517982	109527584	9603	lincRNA	novel
TCONS_00033502	XLOC_024857	7	+	123654733	123655489	757	lincRNA	novel
TCONS_00033543	XLOC_024888	7	+	130204997	130214623	9627	lincRNA	known
TCONS_00033606	XLOC_024940	7	-	1668086	1692894	24809	lincRNA	known
TCONS_00033616	XLOC_024947	7	-	2451926	2475778	23853	lincRNA	known
TCONS_00034109	XLOC_025205	7	-	34185579	34188990	3412	lincRNA	known
TCONS_00034124	XLOC_025217	7	-	35003935	35018981	15047	lincRNA	novel
TCONS_00034614	XLOC_025586	7	-	92004546	92018643	14098	lincRNA	known
TCONS_00034615	XLOC_025586	7	-	92004546	92018643	14098	lincRNA	known
TCONS_00034629	XLOC_025598	7	-	95448207	95466525	18319	lincRNA	known
TCONS_00034648	XLOC_025610	7	-	98966334	98982559	16226	lincRNA	novel
TCONS_00034738	XLOC_025669	7	-	110386033	110389897	3865	lincRNA	novel
TCONS_00034739	XLOC_025670	7	-	110395036	110396477	1442	lincRNA	known
TCONS_00034816	XLOC_025726	7	-	128602902	128613803	10902	lincRNA	known
TCONS_00034837	XLOC_025739	7	-	129793396	129998766	205371	lincRNA	known
TCONS_00035316	XLOC_026197	8	+	2804487	2961701	157215	lincRNA	known
TCONS_00035376	XLOC_026239	8	+	20091932	20105887	13956	lincRNA	novel
TCONS_00035535	XLOC_026366	8	+	71483830	71490291	6462	lincRNA	known
TCONS_00035705	XLOC_026491	8	+	112150869	112153869	3001	lincRNA	known
TCONS_00035783	XLOC_026541	8	+	129327179	129335637	8459	lincRNA	novel
TCONS_00035868	XLOC_026589	8	+	144720575	144723888	3314	lincRNA	novel
TCONS_00035931	XLOC_026630	8	-	947223	947833	611	lincRNA	known
TCONS_00036302	XLOC_026904	8	-	91993443	91996579	3137	lincRNA	known
TCONS_00036305	XLOC_026907	8	-	93054003	93054585	583	lincRNA	novel
TCONS_00036322	XLOC_026918	8	-	103660025	103676190	16166	lincRNA	novel
TCONS_00036324	XLOC_026920	8	-	103700139	103712082	11944	lincRNA	novel
TCONS_00036346	XLOC_026939	8	-	112308170	112309384	1215	lincRNA	novel
TCONS_00036347	XLOC_026939	8	-	112308170	112309384	1215	lincRNA	novel
TCONS_00037351	XLOC_027810	9	+	62791123	62791556	434	lincRNA	known
TCONS_00037684	XLOC_028062	9	+	133489609	133490368	760	lincRNA	novel
TCONS_00037755	XLOC_028111	9	+	146462340	146462806	467	lincRNA	novel
TCONS_00038041	XLOC_028337	9	-	21860446	21865168	4723	lincRNA	known
TCONS_00038114	XLOC_028382	9	-	37033387	37036836	3450	lincRNA	novel
TCONS_00038115	XLOC_028383	9	-	37038280	37080362	42083	lincRNA	novel
TCONS_00038190	XLOC_028439	9	-	46890891	46901601	10711	lincRNA	known
TCONS_00038341	XLOC_028541	9	-	61713853	61715541	1689	lincRNA	known
TCONS_00038352	XLOC_028551	9	-	67285451	67288999	3549	lincRNA	known
TCONS_00038353	XLOC_028552	9	-	67290795	67292545	1751	lincRNA	known
TCONS_00038467	XLOC_028635	9	-	82293194	82298141	4948	lincRNA	known
TCONS_00038687	XLOC_028800	9	-	134732366	134733057	692	lincRNA	novel
TCONS_00038729	XLOC_028821	9	-	138969951	138979134	9184	lincRNA	novel
TCONS_00038777	XLOC_028855	9	-	148560895	148568300	7406	lincRNA	known
TCONS_00039316	XLOC_029380	GL892387.1	-	703	1719	1017	lincRNA	novel
TCONS_00039430	XLOC_029482	GL892554.1	-	2788	3867	1080	lincRNA	novel
TCONS_00039510	XLOC_029549	GL892761.1	-	18217	19566	1350	lincRNA	novel
TCONS_00039564	XLOC_029593	GL892813.1	+	6	472	467	lincRNA	known
TCONS_00039573	XLOC_029601	GL892815.1	-	63790	64586	797	lincRNA	known
TCONS_00039606	XLOC_029628	GL892871.2	+	54868	55788	921	lincRNA	known
TCONS_00039611	XLOC_029633	GL892886.1	+	17321	17663	343	lincRNA	novel
TCONS_00039645	XLOC_029665	GL892917.1	+	435	4196	3762	lincRNA	novel
TCONS_00039702	XLOC_029713	GL893011.1	+	33243	53565	20323	lincRNA	novel
TCONS_00039862	XLOC_029845	GL893197.1	-	26775	29545	2771	lincRNA	novel
TCONS_00039918	XLOC_029893	GL893271.1	-	1797	10159	8363	lincRNA	novel
TCONS_00039920	XLOC_029894	GL893271.1	-	10484	15219	4736	lincRNA	novel
TCONS_00040108	XLOC_030054	GL893496.1	-	44768	47108	2341	lincRNA	novel
TCONS_00040309	XLOC_030223	GL893759.2	-	28074	29050	977	lincRNA	novel
TCONS_00040312	XLOC_030226	GL893763.1	-	19439	21083	1645	lincRNA	novel
TCONS_00040350	XLOC_030260	GL893821.1	-	1995	2712	718	lincRNA	novel
TCONS_00040385	XLOC_030286	GL893863.1	+	2809	7604	4796	lincRNA	novel
TCONS_00040423	XLOC_030323	GL893911.1	-	32783	37702	4920	lincRNA	known
TCONS_00040462	XLOC_030352	GL893964.1	+	39	528	490	lincRNA	known
TCONS_00040478	XLOC_030368	GL893970.1	+	22392	24181	1790	lincRNA	novel
TCONS_00040528	XLOC_030411	GL894027.2	-	7155	8449	1295	lincRNA	known
TCONS_00040591	XLOC_030461	GL894077.1	+	14760	18407	3648	lincRNA	novel
TCONS_00040677	XLOC_030533	GL894208.1	+	21171	25586	4416	lincRNA	novel
TCONS_00040767	XLOC_030620	GL894266.1	+	1466	2621	1156	lincRNA	novel
TCONS_00040878	XLOC_030721	GL894466.1	+	7582	8912	1331	lincRNA	known
TCONS_00040887	XLOC_030728	GL894475.1	+	3333	5422	2090	lincRNA	known
TCONS_00040889	XLOC_030730	GL894475.1	+	13367	13878	512	lincRNA	known
TCONS_00040904	XLOC_030744	GL894498.1	-	2710	5365	2656	lincRNA	novel
TCONS_00040905	XLOC_030745	GL894498.1	-	9367	10322	956	lincRNA	novel
TCONS_00040906	XLOC_030746	GL894498.1	-	10994	11583	590	lincRNA	novel
TCONS_00040946	XLOC_030782	GL894543.1	-	4264	8177	3914	lincRNA	novel
TCONS_00040996	XLOC_030828	GL894597.1	+	81548	81979	432	lincRNA	novel
TCONS_00041308	XLOC_031110	GL895129.1	+	267	2351	2085	lincRNA	novel
TCONS_00041444	XLOC_031226	GL895333.2	-	1571	6404	4834	lincRNA	known
TCONS_00041527	XLOC_031294	GL895476.1	+	2398	3564	1167	lincRNA	novel
TCONS_00041529	XLOC_031296	GL895476.1	+	7541	24381	16841	lincRNA	novel
TCONS_00041537	XLOC_031304	GL895499.1	-	15086	15940	855	lincRNA	novel
TCONS_00041580	XLOC_031343	GL895582.1	-	18181	19538	1358	lincRNA	novel
TCONS_00041620	XLOC_031383	GL895666.1	+	8128	8779	652	lincRNA	novel
TCONS_00041648	XLOC_031407	GL895734.1	+	1176	1736	561	lincRNA	novel
TCONS_00041662	XLOC_031420	GL895783.1	-	114076	117064	2989	lincRNA	known
TCONS_00041698	XLOC_031454	GL895845.1	-	3883	6312	2430	lincRNA	novel
TCONS_00041706	XLOC_031460	GL895853.2	-	41963	44481	2519	lincRNA	known
TCONS_00041711	XLOC_031464	GL895858.2	-	10	535	526	lincRNA	novel
TCONS_00041717	XLOC_031470	GL895866.1	-	25252	32311	7060	lincRNA	known
TCONS_00041718	XLOC_031470	GL895866.1	-	25252	32311	7060	lincRNA	known
TCONS_00041740	XLOC_031491	GL895908.1	-	2880	4276	1397	lincRNA	novel
TCONS_00041751	XLOC_031500	GL895934.1	-	1115	2661	1547	lincRNA	novel
TCONS_00041841	XLOC_031567	GL896078.1	-	917	1750	834	lincRNA	novel
TCONS_00041854	XLOC_031579	GL896094.1	-	8234	9253	1020	lincRNA	known
TCONS_00041860	XLOC_031584	GL896097.1	+	11720	17177	5458	lincRNA	novel
TCONS_00041875	XLOC_031596	GL896119.1	-	7625	9058	1434	lincRNA	known
TCONS_00041882	XLOC_031601	GL896127.1	+	638	2214	1577	lincRNA	novel
TCONS_00041955	XLOC_031664	GL896191.1	+	2324	3882	1559	lincRNA	known
TCONS_00041996	XLOC_031695	GL896204.1	-	78610	79068	459	lincRNA	known
TCONS_00042119	XLOC_031805	GL896260.1	+	9892	10892	1001	lincRNA	known
TCONS_00042153	XLOC_031833	GL896268.1	-	16671	17833	1163	lincRNA	known
TCONS_00042169	XLOC_031849	GL896281.1	-	6352	9301	2950	lincRNA	novel
TCONS_00042187	XLOC_031864	GL896291.1	-	8036	9482	1447	lincRNA	known
TCONS_00042220	XLOC_031891	GL896302.1	+	108397	109136	740	lincRNA	known
TCONS_00042225	XLOC_031895	GL896302.1	-	109600	110178	579	lincRNA	known
TCONS_00042229	XLOC_031897	GL896302.1	-	121816	123350	1535	lincRNA	known
TCONS_00042267	XLOC_031922	GL896315.1	+	333	1688	1356	lincRNA	novel
TCONS_00042272	XLOC_031927	GL896322.1	+	2136	2876	741	lincRNA	known
TCONS_00042304	XLOC_031954	GL896343.1	-	26499	27231	733	lincRNA	known
TCONS_00042319	XLOC_031969	GL896353.1	-	1341	2012	672	lincRNA	novel
TCONS_00042337	XLOC_031985	GL896364.1	+	36789	37214	426	lincRNA	known
TCONS_00042338	XLOC_031986	GL896364.1	-	17074	17414	341	lincRNA	known
TCONS_00042374	XLOC_032016	GL896379.1	-	4298	6897	2600	lincRNA	novel
TCONS_00042456	XLOC_032090	GL896426.1	+	6112	7737	1626	lincRNA	known
TCONS_00042489	XLOC_032120	GL896442.1	-	4918	5515	598	lincRNA	known
TCONS_00042490	XLOC_032120	GL896442.1	-	4918	5515	598	lincRNA	known
TCONS_00042602	XLOC_032215	GL896516.1	-	1670	4807	3138	lincRNA	novel
TCONS_00042634	XLOC_032246	GL896531.2	-	17638	19627	1990	lincRNA	novel
TCONS_00042636	XLOC_032247	GL896531.2	-	21444	31568	10125	lincRNA	novel
TCONS_00042637	XLOC_032248	GL896531.2	-	31673	50003	18331	lincRNA	novel
TCONS_00042654	XLOC_032263	GL896538.1	-	10136	13652	3517	lincRNA	known
TCONS_00042818	XLOC_032396	JH118486.1	+	4095	4902	808	lincRNA	known
TCONS_00042871	XLOC_032442	JH118518.1	+	150108	216256	66149	lincRNA	novel
TCONS_00042872	XLOC_032442	JH118518.1	+	150108	216256	66149	lincRNA	novel
TCONS_00042989	XLOC_032531	JH118611.1	+	36261	37369	1109	lincRNA	known
TCONS_00042992	XLOC_032534	JH118611.1	+	68854	69259	406	lincRNA	known
TCONS_00043293	XLOC_032795	JH118847.1	-	63508	73073	9566	lincRNA	novel
TCONS_00043376	XLOC_032866	JH118909.1	+	14248	14632	385	lincRNA	known
TCONS_00043426	XLOC_032905	JH118941.1	+	8548	9420	873	lincRNA	novel
TCONS_00043866	XLOC_033111	X	+	29885355	29895515	10161	lincRNA	known
TCONS_00043868	XLOC_033113	X	+	30958640	30975427	16788	lincRNA	known
TCONS_00044350	XLOC_033291	X	+	67171727	67179356	7630	lincRNA	novel
TCONS_00045044	XLOC_033539	X	+	139090737	139091494	758	lincRNA	known
TCONS_00045576	XLOC_033697	X	-	38433464	38434564	1101	lincRNA	known

## Sheet: Table S2
Table S2: Differentially expressed lincRNAs between the ab group and the nc group
transcript_id	gene_id	position	FPKM_ab	FPKM_nc	log2(FPKM_nc/FPKM_ab)	p_value	significant
TCONS_00000146	XLOC_000109	1:34293274-34298688	24.3064	1.97534	-3.62116	5.7542e-11	yes
TCONS_00001009	XLOC_000769	1:245211997-245236090	2.73289	16.0909	2.55775	0.00245517	yes
TCONS_00004001	XLOC_003166	10:16863350-16870019	19.2043	5.81007	-1.7248	0.00570328	yes
TCONS_00004718	XLOC_003650	10:72938000-72940689	9.85525	3.0413	-1.69621	0.00263514	yes
TCONS_00006709	XLOC_005218	12:1426946-1429124	26.9056	137.574	2.35423	0.000719789	yes
TCONS_00008318	XLOC_006379	13:83373952-83375705	21.8446	6.3158	-1.79024	0.00115389	yes
TCONS_00009769	XLOC_007389	13:148532777-148533220	27.1715	6.745	-2.01021	0.00399482	yes
TCONS_00011370	XLOC_008717	14:60658193-60661441	4.90087	16.3098	1.73463	0.00171182	yes
TCONS_00014539	XLOC_010957	15:84726850-84732541	7.50288	1.46339	-2.35813	0.00555832	yes
TCONS_00017700	XLOC_013383	18:47381717-47386003	18.3713	3.00057	-2.61415	2.48622e-07	yes
TCONS_00017726	XLOC_013404	18:50980574-50983671	668.637	254.133	-1.39564	0.00312328	yes
TCONS_00018073	XLOC_013660	18:47381717-47386003	0.783738	8.99771	3.52112	3.28687e-07	yes
TCONS_00019999	XLOC_015071	2:5942917-5944950	592.95	90.0066	-2.71981	1.45852e-06	yes
TCONS_00023696	XLOC_017802	3:84592995-84599980	31.3103	4.77507	-2.71305	4.04166e-05	yes
TCONS_00024605	XLOC_018562	4:16100670-16101512	3.7588	15.8769	2.07858	0.00291575	yes
TCONS_00025078	XLOC_018868	4:102498616-102501958	7.33554	0.343762	-4.41542	0.000358873	yes
TCONS_00025768	XLOC_019272	4:46210130-46217295	7.19769	2.21552	-1.69989	0.00492296	yes
TCONS_00028944	XLOC_021634	6:1354906-1362537	13.6921	0.866527	-3.98195	4.44089e-16	yes
TCONS_00030399	XLOC_022651	6:750615-751954	56.8079	13.4239	-2.08129	0.00419939	yes
TCONS_00030412	XLOC_022661	6:1379678-1384518	37.3001	7.4883	-2.31647	1.02698e-05	yes
TCONS_00031278	XLOC_023234	6:73342572-73383620	13.8419	2.83476	-2.28774	0.000172517	yes
TCONS_00031320	XLOC_023267	6:77619416-77621656	8.53923	1.91275	-2.15846	0.00149501	yes
TCONS_00032399	XLOC_024184	7:13826308-13847657	22.9735	2.94055	-2.96581	0.00158565	yes
TCONS_00033141	XLOC_024588	7:69932281-69935045	3.83588	0.612126	-2.64766	0.000613255	yes
TCONS_00033380	XLOC_024761	7:99671255-99672295	7.24786	1.28262	-2.49846	0.000806046	yes
TCONS_00034837	XLOC_025739	7:129793396-129998766	12.7984	1.74947	-2.87097	0.00148987	yes
TCONS_00038041	XLOC_028337	9:21860446-21865168	7.87686	1.96169	-2.00552	0.00127652	yes
TCONS_00039510	XLOC_029549	GL892761.1:18217-19566	10.7506	2.18092	-2.30142	3.81137e-05	yes
TCONS_00039862	XLOC_029845	GL893197.1:26775-29545	49.1239	9.4316	-2.38085	0.000872046	yes
TCONS_00040528	XLOC_030411	GL894027.2:7155-8449	47.644	10.2708	-2.21374	0.00039435	yes
TCONS_00040889	XLOC_030730	GL894475.1:13367-13878	108.437	15.8625	-2.77317	4.01054e-05	yes
TCONS_00040905	XLOC_030745	GL894498.1:9367-10322	46.7569	5.17601	-3.17527	0.000109746	yes
TCONS_00040906	XLOC_030746	GL894498.1:10994-11583	20.9427	1.89219	-3.46831	0.000174718	yes
TCONS_00041537	XLOC_031304	GL895499.1:15086-15940	10.0316	2.39685	-2.06535	0.00248633	yes
TCONS_00041662	XLOC_031420	GL895783.1:114076-117064	7.2178	0.335949	-4.42524	0.00337641	yes
TCONS_00041717	XLOC_031470	GL895866.1:25252-32311	0.704441	8.72617	3.6308	0.000107411	yes
TCONS_00043866	XLOC_033111	X:29885355-29895515	68.3364	8.74689	-2.96581	0.00158565	yes

## Sheet: Table S3
Table S3: Differentially expressed lincRNAs between the ab group and the nv group
transcript_id	gene_id	position	FPKM_ab	FPKM_nv	log2(FPKM_nv/FPKM_ab)	p_value	significant
TCONS_00000146	XLOC_000109	1:34293274-34298688	24.3064	7.10911	-1.77359	7.38272e-05	yes
TCONS_00004001	XLOC_003166	10:16863350-16870019	19.2043	4.59562	-2.0631	0.00138156	yes
TCONS_00004718	XLOC_003650	10:72938000-72940689	9.85525	1.67994	-2.55249	2.95671e-05	yes
TCONS_00005599	XLOC_004400	11:83696650-83700092	1.81735	10.0025	2.46046	2.18622e-06	yes
TCONS_00005843	XLOC_004626	12:741700-743831	1.00316	7.04171	2.81137	0.00297601	yes
TCONS_00006709	XLOC_005218	12:1426946-1429124	26.9056	112.811	2.06793	0.00315938	yes
TCONS_00008389	XLOC_006438	13:101092732-101094198	6.30629	20.7555	1.71863	0.00566588	yes
TCONS_00009314	XLOC_007054	13:55672226-55685049	83.2426	195.947	1.23507	0.00442313	yes
TCONS_00011469	XLOC_008787	14:81512338-81513953	13.8304	3.78242	-1.87046	0.00526829	yes
TCONS_00014539	XLOC_010957	15:84726850-84732541	7.50288	1.36796	-2.45542	0.00400483	yes
TCONS_00015355	XLOC_011663	16:18678932-18683273	7.52606	1.16821	-2.68759	0.000145213	yes
TCONS_00016824	XLOC_012741	17:12879147-12880319	1.15948	8.24467	2.82998	1.52686e-05	yes
TCONS_00017528	XLOC_013259	18:10532888-10661214	6.51811	1.25068	-2.38175	0.00531147	yes
TCONS_00017659	XLOC_013353	18:35909316-35911393	4.3433	15.186	1.80588	0.000528862	yes
TCONS_00017700	XLOC_013383	18:47381717-47386003	18.3713	8.08164	-1.18473	0.00609819	yes
TCONS_00018073	XLOC_013660	18:47381717-47386003	0.783738	6.61855	3.07807	8.2054e-06	yes
TCONS_00019999	XLOC_015071	2:5942917-5944950	592.95	65.8676	-3.17027	2.44592e-09	yes
TCONS_00020289	XLOC_015291	2:27624633-27630670	6.55281	0.241245	-4.76354	0.00155409	yes
TCONS_00021134	XLOC_015880	2:139000503-139002693	22.6005	8.89543	-1.34522	0.00145577	yes
TCONS_00021997	XLOC_016622	3:10925874-10929286	30.798	83.7232	1.44279	0.00248996	yes
TCONS_00022156	XLOC_016700	3:22237311-22241601	6.40695	1.06144	-2.59362	9.09472e-05	yes
TCONS_00023047	XLOC_017342	3:10437881-10439992	1.09726	14.7042	3.74425	0.000694111	yes
TCONS_00023836	XLOC_017913	3:118590766-118597769	49.679	9.42139	-2.39862	0.00081489	yes
TCONS_00024531	XLOC_018520	4:1509447-1512341	7.82675	2.08759	-1.90658	0.000184313	yes
TCONS_00024605	XLOC_018562	4:16100670-16101512	3.7588	31.482	3.06618	3.94883e-06	yes
TCONS_00025768	XLOC_019272	4:46210130-46217295	7.19769	1.60483	-2.16511	0.00178461	yes
TCONS_00028944	XLOC_021634	6:1354906-1362537	13.6921	0.113403	-6.91574	0	yes
TCONS_00029995	XLOC_022353	6:81655014-81660249	16.8859	45.1734	1.41965	0.00111867	yes
TCONS_00030412	XLOC_022661	6:1379678-1384518	37.3001	1.90185	-4.29371	7.37388e-12	yes
TCONS_00030957	XLOC_023018	6:51445231-51445757	12.0513	2.00619	-2.58666	0.00225334	yes
TCONS_00033141	XLOC_024588	7:69932281-69935045	3.83588	0.193253	-4.31099	0.000331022	yes
TCONS_00033380	XLOC_024761	7:99671255-99672295	7.24786	1.98728	-1.86676	0.00527322	yes
TCONS_00034629	XLOC_025598	7:95448207-95466525	6.29432	0.951308	-2.72607	0.000112444	yes
TCONS_00034837	XLOC_025739	7:129793396-129998766	12.7984	2.04272	-2.64739	0.00119468	yes
TCONS_00039510	XLOC_029549	GL892761.1:18217-19566	10.7506	0.485404	-4.46909	5.27308e-10	yes
TCONS_00039862	XLOC_029845	GL893197.1:26775-29545	49.1239	13.2248	-1.89318	0.0060172	yes
TCONS_00039920	XLOC_029894	GL893271.1:10484-15219	116.311	29.4707	-1.98064	7.70106e-05	yes
TCONS_00040889	XLOC_030730	GL894475.1:13367-13878	108.437	31.5096	-1.78299	0.00287884	yes
TCONS_00040905	XLOC_030745	GL894498.1:9367-10322	46.7569	7.25771	-2.68759	0.000145213	yes
TCONS_00040906	XLOC_030746	GL894498.1:10994-11583	20.9427	2.3584	-3.15056	0.000134007	yes
TCONS_00041662	XLOC_031420	GL895783.1:114076-117064	7.2178	1.57021	-2.2006	0.00513554	yes
TCONS_00041718	XLOC_031470	GL895866.1:25252-32311	16.9948	6.66883	-1.34959	0.00339376	yes
TCONS_00041751	XLOC_031500	GL895934.1:1115-2661	5.06766	0.285341	-4.15056	0.0063375	yes
TCONS_00041875	XLOC_031596	GL896119.1:7625-9058	7.92462	1.98209	-1.99932	0.00163054	yes
TCONS_00041996	XLOC_031695	GL896204.1:78610-79068	6.12389	44.9406	2.8755	0.00231032	yes
TCONS_00042220	XLOC_031891	GL896302.1:108397-109136	389.972	984.254	1.33566	0.00153878	yes
TCONS_00042871	XLOC_032442	JH118518.1:150108-216256	67.8574	159.201	1.23028	0.00419697	yes
TCONS_00044350	XLOC_033291	X:67171727-67179356	0.0163031	7.87291	8.91561	0.0021203	yes

## Sheet: Table S4
Table S4: Differentially expressed lincRNAs between the nv group and the nc group
transcript_id	gene_id	position	FPKM_nv	FPKM_nc	log2(FPKM_nc/FPKM_nv)	p_value	significant
TCONS_00000146	XLOC_000109	1:34293274-34298688	7.10911	1.97534	-1.84757	6.30353e-05	yes
TCONS_00005599	XLOC_004400	11:83696650-83700092	10.0025	4.58586	-1.1251	0.00319668	yes
TCONS_00008318	XLOC_006379	13:83373952-83375705	28.0437	6.3158	-2.15064	9.71336e-07	yes
TCONS_00009769	XLOC_007389	13:148532777-148533220	36.2546	6.745	-2.42627	4.39231e-05	yes
TCONS_00014346	XLOC_010830	15:43296009-43299295	0.653983	13.2925	4.34522	0.00353997	yes
TCONS_00014452	XLOC_010910	15:70688313-70689189	7.78313	25.573	1.7162	2.36161e-05	yes
TCONS_00016824	XLOC_012741	17:12879147-12880319	8.24467	3.05302	-1.43323	0.00279458	yes
TCONS_00017659	XLOC_013353	18:35909316-35911393	15.186	5.99117	-1.34184	0.00122215	yes
TCONS_00017700	XLOC_013383	18:47381717-47386003	8.08164	3.00057	-1.42941	0.000818173	yes
TCONS_00021997	XLOC_016622	3:10925874-10929286	83.7232	34.0595	-1.29757	0.000961971	yes
TCONS_00022156	XLOC_016700	3:22237311-22241601	1.06144	5.4251	2.35363	3.85108e-05	yes
TCONS_00023047	XLOC_017342	3:10437881-10439992	14.7042	3.9325	-1.90271	0.00301572	yes
TCONS_00023061	XLOC_017353	3:10914454-10920253	112.213	35.8331	-1.64687	0.000400148	yes
TCONS_00024531	XLOC_018520	4:1509447-1512341	2.08759	8.20581	1.97481	3.74758e-06	yes
TCONS_00027817	XLOC_020795	5:2375336-2408297	164.101	55.0227	-1.57648	0.000641284	yes
TCONS_00030412	XLOC_022661	6:1379678-1384518	1.90185	7.4883	1.97724	0.000782572	yes
TCONS_00033616	XLOC_024947	7:2451926-2475778	2.06961	5.66337	1.4523	0.00348012	yes
TCONS_00038467	XLOC_028635	9:82293194-82298141	6.52355	34.2588	2.39275	5.4622e-06	yes
TCONS_00039510	XLOC_029549	GL892761.1:18217-19566	0.485404	2.18092	2.16768	0.00342146	yes
TCONS_00040528	XLOC_030411	GL894027.2:7155-8449	40.0044	10.2708	-1.9616	0.000132167	yes
TCONS_00041717	XLOC_031470	GL895866.1:25252-32311	2.30312	8.72617	1.92176	0.000747867	yes
TCONS_00042637	XLOC_032248	GL896531.2:31673-50003	135.008	62.7373	-1.10565	0.0026559	yes
TCONS_00044350	XLOC_033291	X:67171727-67179356	7.87291	3.49323	-1.17233	0.00210371	yes

## Sheet: Table S5
Table S5: Methylation of lincRNAs
	promoter			genebody
lincRNA genes	normalized_reads_ab	normalized_reads_nc	normalized_reads_nv	normalized_reads_ab	normalized_reads_nc	normalized_reads_nv
XLOC_000109	18	20	21	32	44	22
XLOC_000176	9	11	11	96	108	151
XLOC_000769	26	35	38	184	199	244
XLOC_001867	5	16	9	4	8	6
XLOC_003166	6	9	8	129	164	157
XLOC_003308	56	64	76	192	210	156
XLOC_003421	42	48	37	454	598	547
XLOC_003441	16	20	25	28	23	26
XLOC_003461	1	0	1	46	54	48
XLOC_003634	6	15	6	1	2	9
XLOC_003650	68	103	69	178	218	168
XLOC_004004	48	35	28	2	4	2
XLOC_004040	55	39	39	36	28	25
XLOC_004229	2	2	5	139	113	144
XLOC_004274	42	46	52	27	18	19
XLOC_004341	10	10	15	6	3	5
XLOC_004345	22	26	20	4	1	0
XLOC_004400	82	68	83	314	334	267
XLOC_004626	20	28	20	54	75	63
XLOC_004658	70	70	75	443	488	386
XLOC_004935	56	70	62	289	271	232
XLOC_005218	124	125	87	156	153	96
XLOC_005427	21	22	39	125	108	109
XLOC_005470	42	38	61	586	548	670
XLOC_005778	169	182	204	363	356	380
XLOC_006055	23	22	27	580	608	632
XLOC_006080	10	7	16	167	187	198
XLOC_006379	31	29	23	8	19	16
XLOC_006438	1	2	4	12	5	5
XLOC_006457	3	2	0	29	20	34
XLOC_006471	6	4	6	37	33	39
XLOC_006517	19	24	26	2812	3116	3761
XLOC_006572	6	4	11	58	43	52
XLOC_006640	151	149	155	807	706	896
XLOC_006703	8	14	6	307	280	399
XLOC_006713	14	17	11	327	333	328
XLOC_006787	57	30	22	293	240	216
XLOC_007054	6	4	2	169	177	194
XLOC_007250	9	8	5	5	6	9
XLOC_007290	4	4	6	6	5	5
XLOC_007357	1	1	3	5	4	3
XLOC_007389	14	23	26	2	2	4
XLOC_007467	32	36	55	30	39	34
XLOC_008391	26	39	42	10	17	11
XLOC_008500	2	1	1	17	18	16
XLOC_008717	28	50	34	50	71	45
XLOC_008737	15	26	30	5	10	8
XLOC_008787	13	23	30	24	34	36
XLOC_008788	6	10	6	1565	1672	2212
XLOC_008932	17	20	18	197	179	203
XLOC_009304	15	12	20	10	16	9
XLOC_009427	20	19	21	242	324	306
XLOC_009739	97	103	82	916	917	829
XLOC_010697	140	82	70	48	41	46
XLOC_010830	23	28	28	18	20	18
XLOC_010910	4	4	2	0	0	1
XLOC_010957	22	44	31	60	51	67
XLOC_010981	8	3	7	23	17	13
XLOC_011164	20	6	21	5	7	5
XLOC_011204	212	205	180	75	76	75
XLOC_011663	30	36	46	47	39	73
XLOC_011683	35	51	43	52	54	76
XLOC_011730	4	6	15	29	29	45
XLOC_011770	16	14	17	55	60	67
XLOC_011930	12	12	18	23	11	21
XLOC_012353	60	71	50	105	101	82
XLOC_012454	26	30	33	101	101	90
XLOC_012714	7	13	10	1	0	2
XLOC_012741	24	33	18	4	6	5
XLOC_012917	27	37	24	78	72	78
XLOC_012922	45	56	40	18	10	7
XLOC_013259	58	84	83	7669	7962	7033
XLOC_013353	15	23	18	4	8	10
XLOC_013383	73	92	111	0	0	0
XLOC_013404	8	6	9	0	1	5
XLOC_013406	18	21	15	5	10	4
XLOC_013552	21	33	29	137	140	185
XLOC_013560	204	229	212	280	303	345
XLOC_013660	25	27	17	0	0	0
XLOC_013673	64	83	67	41	35	40
XLOC_013681	14	2	10	815	902	813
XLOC_013905	214	206	135	307	167	147
XLOC_013967	5	4	1	17	16	14
XLOC_013970	66	60	63	77	93	67
XLOC_014029	81	76	52	145	143	126
XLOC_014297	9	12	4	122	135	103
XLOC_014309	8	11	6	35	45	38
XLOC_014381	46	58	41	79	108	81
XLOC_014460	25	31	29	470	524	528
XLOC_014487	26	21	16	0	0	0
XLOC_014591	10	23	18	9	14	16
XLOC_014684	14	10	15	74	77	91
XLOC_014786	44	43	39	299	347	300
XLOC_014833	16	17	21	127	150	180
XLOC_015007	64	69	44	324	223	201
XLOC_015071	3	0	2	24	21	20
XLOC_015202	29	26	32	3	2	3
XLOC_015254	30	48	43	489	434	454
XLOC_015291	12	5	11	45	74	59
XLOC_015650	8	11	8	5	8	3
XLOC_015786	4	14	9	14	14	12
XLOC_015873	10	11	16	99	86	60
XLOC_015880	56	53	74	59	66	76
XLOC_015993	255	196	181	244	226	211
XLOC_016003	105	97	91	136	106	88
XLOC_016621	55	55	52	366	313	275
XLOC_016622	61	61	48	295	191	170
XLOC_016700	1427	1438	525	3628	3442	1449
XLOC_016714	4	3	2	8	4	12
XLOC_016801	277	242	185	176	141	132
XLOC_016992	7	7	14	354	430	451
XLOC_017057	19	21	26	4	2	2
XLOC_017110	15	12	24	40	44	69
XLOC_017256	1	3	1	1234	1064	824
XLOC_017342	16	19	16	30	48	28
XLOC_017353	35	37	29	290	313	205
XLOC_017369	11	16	15	26	24	24
XLOC_017402	5	9	14	468	488	434
XLOC_017419	83	101	82	732	802	777
XLOC_017470	49	61	49	246	299	247
XLOC_017496	18	39	29	6380	6905	7091
XLOC_017598	56	44	59	52	49	51
XLOC_017618	45	47	27	22	30	28
XLOC_017802	59	42	90	38	56	52
XLOC_017913	31	39	31	118	130	138
XLOC_018520	41	28	21	115	104	110
XLOC_018562	15	13	23	5	19	11
XLOC_018657	6	6	4	0	0	2
XLOC_018697	12	9	15	7	19	11
XLOC_018868	90	67	57	16	17	13
XLOC_019131	185	176	178	375	339	329
XLOC_019135	24	19	27	13	13	13
XLOC_019140	27	17	12	15	11	9
XLOC_019272	8	9	14	60	65	49
XLOC_019318	10	13	22	64	76	106
XLOC_020295	133	139	92	23	38	13
XLOC_020321	35	33	44	50	48	48
XLOC_020411	49	59	43	9	13	4
XLOC_020795	234	238	206	2299	2268	1913
XLOC_020867	70	66	80	293	296	273
XLOC_020888	68	65	70	132	132	132
XLOC_021010	39	34	47	1	0	4
XLOC_021174	4	6	9	39	52	83
XLOC_021330	16	20	48	124	119	151
XLOC_021617	79	62	56	7694	6807	5937
XLOC_021634	68	52	39	293	217	172
XLOC_021659	68	80	66	171	236	161
XLOC_021772	1	4	1	386	386	534
XLOC_021844	11	8	10	3	7	2
XLOC_021869	5	8	9	23	23	28
XLOC_021902	128	125	90	43	46	33
XLOC_022016	102	97	65	99	105	63
XLOC_022017	116	118	90	40	17	17
XLOC_022157	215	207	167	370	429	325
XLOC_022193	53	59	49	121	163	119
XLOC_022353	103	105	101	151	170	153
XLOC_022473	12	15	19	595	663	845
XLOC_022563	18	28	39	25	37	40
XLOC_022651	134	139	103	44	39	34
XLOC_022661	97	100	66	273	205	175
XLOC_022663	123	87	77	124	84	77
XLOC_022697	36	38	49	127	116	90
XLOC_023010	24	31	22	135	126	123
XLOC_023018	125	134	107	50	52	45
XLOC_023118	23	9	11	228	208	156
XLOC_023173	96	66	71	86	102	71
XLOC_023234	37	30	55	362	368	478
XLOC_023267	22	15	23	56	61	54
XLOC_023520	49	67	65	37	45	55
XLOC_023561	12	7	8	2705	2956	2675
XLOC_024184	16	19	7	192	223	227
XLOC_024357	22	20	20	314	331	386
XLOC_024376	69	58	48	199	199	248
XLOC_024473	70	50	48	106	88	62
XLOC_024588	28	32	23	11	16	21
XLOC_024605	9	7	19	28	20	46
XLOC_024677	51	51	49	9	8	4
XLOC_024761	39	37	48	0	0	0
XLOC_024770	160	152	144	211	200	221
XLOC_024820	8	5	5	20	15	22
XLOC_024857	10	18	18	7	9	4
XLOC_024888	37	23	15	573	505	429
XLOC_024940	342	331	290	2293	2095	1860
XLOC_024947	109	122	115	2227	2268	2154
XLOC_025205	47	80	81	131	177	193
XLOC_025217	40	39	40	290	369	319
XLOC_025586	6	7	4	58	53	97
XLOC_025598	23	51	41	358	418	446
XLOC_025610	45	62	74	224	246	282
XLOC_025669	16	23	21	24	28	44
XLOC_025670	62	59	70	17	9	15
XLOC_025726	104	99	109	803	861	671
XLOC_025739	5	3	7	14248	13591	11967
XLOC_026197	42	36	27	7606	7473	6600
XLOC_026239	5	9	8	586	588	552
XLOC_026366	100	119	99	68	92	104
XLOC_026491	6	4	14	16	18	35
XLOC_026541	7	14	11	137	151	149
XLOC_026589	44	55	54	93	113	103
XLOC_026630	58	70	60	6	5	5
XLOC_026904	43	53	48	101	107	161
XLOC_026907	30	48	29	0	4	5
XLOC_026918	11	13	15	338	352	474
XLOC_026920	64	57	76	245	248	315
XLOC_026939	14	20	15	2	5	3
XLOC_027810	257	253	239	49	52	41
XLOC_028062	11	13	20	48	68	72
XLOC_028111	17	36	32	21	26	14
XLOC_028337	1	2	1	7	7	7
XLOC_028382	44	39	40	2	7	9
XLOC_028383	3	3	1	560	637	735
XLOC_028439	7	5	5	158	146	177
XLOC_028541	5	3	5	2	4	4
XLOC_028551	95	91	94	90	77	92
XLOC_028552	2	3	3	42	40	42
XLOC_028635	19	22	20	33	29	42
XLOC_028800	8	16	10	15	24	20
XLOC_028821	6	2	3	30	31	46
XLOC_028855	31	31	18	609	634	592
XLOC_029380	0	0	0	37	39	47
XLOC_029482	24	30	44	5	7	7
XLOC_029549	15	23	19	14	8	11
XLOC_029593	0	2	1	81	58	48
XLOC_029601	12	15	7	71	49	43
XLOC_029628	3	10	3	8	12	7
XLOC_029633	113	134	135	73	80	93
XLOC_029665	26	49	29	57	61	46
XLOC_029713	59	60	57	390	434	468
XLOC_029845	2	6	2	21	22	29
XLOC_029893	21	38	28	120	161	115
XLOC_029894	58	77	60	75	91	91
XLOC_030054	53	66	42	112	94	79
XLOC_030223	20	30	26	10	22	18
XLOC_030226	11	11	18	6	7	4
XLOC_030260	56	77	66	26	42	42
XLOC_030286	267	250	263	424	410	367
XLOC_030323	63	61	73	173	201	185
XLOC_030352	4	2	2	31	24	26
XLOC_030368	152	201	157	98	106	82
XLOC_030411	4	5	7	6	12	9
XLOC_030461	4	7	7	216	266	223
XLOC_030533	14	26	28	48	56	52
XLOC_030620	7	7	9	5	9	3
XLOC_030721	16	21	33	5	4	3
XLOC_030728	195	149	113	204	165	132
XLOC_030730	137	144	93	115	107	72
XLOC_030744	14	19	15	40	58	67
XLOC_030745	7	8	15	17	17	13
XLOC_030746	18	14	13	6	5	11
XLOC_030782	163	141	121	234	160	124
XLOC_030828	29	31	29	0	3	0
XLOC_031110	0	2	3	41	28	37
XLOC_031226	48	38	37	50	67	59
XLOC_031294	21	16	11	17	12	12
XLOC_031296	81	78	64	267	281	345
XLOC_031304	32	33	34	34	37	34
XLOC_031343	193	175	142	72	57	58
XLOC_031383	134	117	133	3	3	0
XLOC_031407	44	37	46	12	22	12
XLOC_031420	4	8	6	22	30	23
XLOC_031454	15	27	22	82	64	97
XLOC_031460	23	18	33	4	7	10
XLOC_031464	56	80	89	84	109	99
XLOC_031470	50	63	63	237	261	250
XLOC_031491	29	27	28	79	67	60
XLOC_031500	15	16	8	23	27	24
XLOC_031567	51	46	45	107	107	79
XLOC_031579	9	16	9	54	67	53
XLOC_031584	297	284	288	575	602	619
XLOC_031596	21	13	23	13	11	27
XLOC_031601	3	5	2	7	11	9
XLOC_031664	80	39	44	275	207	152
XLOC_031695	60	71	55	2	0	2
XLOC_031805	147	148	88	71	61	44
XLOC_031833	128	107	124	70	43	50
XLOC_031849	44	35	39	393	362	364
XLOC_031864	40	55	48	1	0	4
XLOC_031891	1	1	0	1	0	0
XLOC_031895	32	46	34	0	0	0
XLOC_031897	0	0	0	10	10	8
XLOC_031922	0	0	0	22	11	12
XLOC_031927	80	33	33	9	7	3
XLOC_031954	25	14	11	40	32	30
XLOC_031969	5	1	1	75	33	33
XLOC_031985	53	27	25	25	7	4
XLOC_031986	11	13	14	19	9	7
XLOC_032016	5	4	6	5	8	8
XLOC_032090	118	116	105	47	48	31
XLOC_032120	3	15	7	1	2	0
XLOC_032215	9	3	4	141	136	120
XLOC_032246	46	42	27	193	133	152
XLOC_032247	123	99	74	450	421	346
XLOC_032248	21	26	13	842	744	651
XLOC_032263	31	13	16	89	71	64
XLOC_032396	11	3	10	0	4	2
XLOC_032442	0	4	2	130	158	161
XLOC_032531	13	18	25	1	5	1
XLOC_032534	4	8	5	2	2	3
XLOC_032795	25	31	50	81	85	100
XLOC_032866	7	5	3	10	9	3
XLOC_032905	130	144	130	20	22	14
XLOC_033111	3	7	1	9	20	21
XLOC_033113	6	3	7	47	54	71
XLOC_033291	3	1	2	5	15	12
XLOC_033539	149	91	131	115	87	107
XLOC_033697	10	8	14	14	19	15

## Sheet: Table S6
Table S6: Gene ontology and pathway analysis of PTGs of all lincRNAs
Category	Term	Count	%	PValue	Genes
GOTERM_BP_FAT	GO:0009952~anterior/posterior pattern formation	8	4.27807	0.000331663	ENSG00000175879, ENSG00000105991, ENSG00000143801, ENSG00000132463, ENSG00000105997, ENSG00000180818, ENSG00000128709, ENSG00000105996
GOTERM_BP_FAT	GO:0003002~regionalization	8	4.27807	0.0024512	ENSG00000175879, ENSG00000105991, ENSG00000143801, ENSG00000132463, ENSG00000105997, ENSG00000180818, ENSG00000128709, ENSG00000105996
GOTERM_BP_FAT	GO:0006936~muscle contraction	7	3.74332	0.00306883	ENSG00000164708, ENSG00000134571, ENSG00000143801, ENSG00000135902, ENSG00000131730, ENSG00000134769, ENSG00000196811
GOTERM_BP_FAT	GO:0002263~cell activation during immune response	4	2.13904	0.00450143	ENSG00000143801, ENSG00000018280, ENSG00000064932, ENSG00000142347
GOTERM_BP_FAT	GO:0002366~leukocyte activation during immune response	4	2.13904	0.00450143	ENSG00000143801, ENSG00000018280, ENSG00000064932, ENSG00000142347
GOTERM_BP_FAT	GO:0003012~muscle system process	7	3.74332	0.00484993	ENSG00000164708, ENSG00000134571, ENSG00000143801, ENSG00000135902, ENSG00000131730, ENSG00000134769, ENSG00000196811
GOTERM_BP_FAT	GO:0016071~mRNA metabolic process	10	5.34759	0.007729	ENSG00000112739, ENSG00000153187, ENSG00000204392, ENSG00000198952, ENSG00000018280, ENSG00000152520, ENSG00000132463, ENSG00000078328, ENSG00000023191, ENSG00000099817
GOTERM_BP_FAT	GO:0006941~striated muscle contraction	4	2.13904	0.00894671	ENSG00000164708, ENSG00000134571, ENSG00000143801, ENSG00000134769
GOTERM_BP_FAT	GO:0006865~amino acid transport	5	2.6738	0.00990237	ENSG00000157637, ENSG00000173638, ENSG00000144746, ENSG00000018280, ENSG00000011083
GOTERM_BP_FAT	GO:0046942~carboxylic acid transport	6	3.20856	0.012097	ENSG00000157637, ENSG00000173638, ENSG00000144746, ENSG00000018280, ENSG00000011083, ENSG00000100652
GOTERM_BP_FAT	GO:0015849~organic acid transport	6	3.20856	0.012429	ENSG00000157637, ENSG00000173638, ENSG00000144746, ENSG00000018280, ENSG00000011083, ENSG00000100652
GOTERM_BP_FAT	GO:0007389~pattern specification process	8	4.27807	0.012458	ENSG00000175879, ENSG00000105991, ENSG00000143801, ENSG00000132463, ENSG00000105997, ENSG00000180818, ENSG00000128709, ENSG00000105996
GOTERM_BP_FAT	GO:0021545~cranial nerve development	3	1.60428	0.0132691	ENSG00000105991, ENSG00000065361, ENSG00000105997
GOTERM_BP_FAT	GO:0006338~chromatin remodeling	4	2.13904	0.0152776	ENSG00000066117, ENSG00000076108, ENSG00000117713, ENSG00000122565
GOTERM_BP_FAT	GO:0048705~skeletal system morphogenesis	5	2.6738	0.0206095	ENSG00000175879, ENSG00000105997, ENSG00000128709, ENSG00000105996, ENSG00000167522
GOTERM_BP_FAT	GO:0006468~protein amino acid phosphorylation	13	6.95187	0.0216259	ENSG00000112739, ENSG00000136279, ENSG00000145949, ENSG00000159792, ENSG00000104936, ENSG00000065361, ENSG00000152520, ENSG00000106683, ENSG00000165238, ENSG00000086015, ENSG00000099308, ENSG00000204209, ENSG00000130669
GOTERM_BP_FAT	GO:0021675~nerve development	3	1.60428	0.0224501	ENSG00000105991, ENSG00000065361, ENSG00000105997
GOTERM_BP_FAT	GO:0006094~gluconeogenesis	3	1.60428	0.0224501	ENSG00000167588, ENSG00000164708, ENSG00000167701
GOTERM_BP_FAT	GO:0015837~amine transport	5	2.6738	0.0244134	ENSG00000157637, ENSG00000173638, ENSG00000144746, ENSG00000018280, ENSG00000011083
GOTERM_BP_FAT	GO:0048598~embryonic morphogenesis	8	4.27807	0.0247433	ENSG00000105991, ENSG00000143801, ENSG00000136158, ENSG00000132463, ENSG00000105997, ENSG00000180818, ENSG00000128709, ENSG00000105996
GOTERM_BP_FAT	GO:0034637~cellular carbohydrate biosynthetic process	4	2.13904	0.026477	ENSG00000167588, ENSG00000164708, ENSG00000114480, ENSG00000167701
GOTERM_BP_FAT	GO:0019319~hexose biosynthetic process	3	1.60428	0.0335639	ENSG00000167588, ENSG00000164708, ENSG00000167701
GOTERM_BP_FAT	GO:0040029~regulation of gene expression, epigenetic	4	2.13904	0.0350536	ENSG00000137504, ENSG00000066117, ENSG00000076108, ENSG00000117713
GOTERM_BP_FAT	GO:0048562~embryonic organ morphogenesis	5	2.6738	0.0356817	ENSG00000105991, ENSG00000136158, ENSG00000105997, ENSG00000128709, ENSG00000105996
GOTERM_BP_FAT	GO:0021569~rhombomere 3 development	2	1.06952	0.0367428	ENSG00000105991, ENSG00000105996
GOTERM_BP_FAT	GO:0048096~chromatin-mediated maintenance of transcription	2	1.06952	0.0367428	ENSG00000066117, ENSG00000117713
GOTERM_BP_FAT	GO:0045165~cell fate commitment	5	2.6738	0.0409056	ENSG00000143801, ENSG00000006652, ENSG00000136158, ENSG00000180818, ENSG00000105996
GOTERM_BP_FAT	GO:0030521~androgen receptor signaling pathway	3	1.60428	0.0441317	ENSG00000063978, ENSG00000204209, ENSG00000117713
GOTERM_BP_FAT	GO:0006820~anion transport	5	2.6738	0.0446173	ENSG00000124067, ENSG00000144746, ENSG00000018280, ENSG00000168575, ENSG00000100652
GOTERM_BP_FAT	GO:0046364~monosaccharide biosynthetic process	3	1.60428	0.0463755	ENSG00000167588, ENSG00000164708, ENSG00000167701
GOTERM_BP_FAT	GO:0045892~negative regulation of transcription, DNA-dependent	8	4.27807	0.0488004	ENSG00000175879, ENSG00000076108, ENSG00000204209, ENSG00000122565, ENSG00000120896, ENSG00000141002, ENSG00000064932, ENSG00000105996
KEGG_PATHWAY	hsa04810:Regulation of actin cytoskeleton	7	3.74332	0.00876341	ENSG00000126458, ENSG00000105647, ENSG00000197461, ENSG00000106683, ENSG00000115904, ENSG00000130669, ENSG00000165410
KEGG_PATHWAY	hsa04012:ErbB signaling pathway	4	2.13904	0.0365193	ENSG00000105647, ENSG00000065361, ENSG00000115904, ENSG00000130669
KEGG_PATHWAY	hsa04666:Fc gamma R-mediated phagocytosis	4	2.13904	0.0455348	ENSG00000105647, ENSG00000106683, ENSG00000153317, ENSG00000165410

## Sheet: Table S7
Table S7: Gene ontology and pathway analysis of DELs between the ab group and the nc group
Category	Term	Count	%	PValue	Genes
GOTERM_BP_FAT	GO:0040007~growth	3	17.6471	0.00923795	ENSG00000143801, ENSG00000134899, ENSG00000167522
GOTERM_BP_FAT	GO:0044265~cellular macromolecule catabolic process	4	23.5294	0.0183036	ENSG00000143801, ENSG00000198952, ENSG00000078304, ENSG00000134899
GOTERM_BP_FAT	GO:0035264~multicellular organism growth	2	11.7647	0.0185506	ENSG00000134899, ENSG00000167522
GOTERM_BP_FAT	GO:0009057~macromolecule catabolic process	4	23.5294	0.0223146	ENSG00000143801, ENSG00000198952, ENSG00000078304, ENSG00000134899
GOTERM_BP_FAT	GO:0043066~negative regulation of apoptosis	3	17.6471	0.032129	ENSG00000143801, ENSG00000134899, ENSG00000169857
GOTERM_BP_FAT	GO:0043069~negative regulation of programmed cell death	3	17.6471	0.0329712	ENSG00000143801, ENSG00000134899, ENSG00000169857
GOTERM_BP_FAT	GO:0060548~negative regulation of cell death	3	17.6471	0.0331407	ENSG00000143801, ENSG00000134899, ENSG00000169857
GOTERM_BP_FAT	GO:0006338~chromatin remodeling	2	11.7647	0.0446205	ENSG00000117713, ENSG00000122565

## Sheet: Table S8
Table S8: Gene ontology and pathway analysis of DELs between the ab group and the nv group
Category	Term	Count	%	PValue	Genes
GOTERM_BP_FAT	GO:0006814~sodium ion transport	4	13.7931	0.000636684	ENSG00000157637, ENSG00000124067, ENSG00000168575, ENSG00000100652
GOTERM_BP_FAT	GO:0006820~anion transport	4	13.7931	0.000840087	ENSG00000124067, ENSG00000144746, ENSG00000168575, ENSG00000100652
GOTERM_BP_FAT	GO:0006811~ion transport	6	20.6897	0.00268293	ENSG00000157637, ENSG00000143801, ENSG00000124067, ENSG00000144746, ENSG00000168575, ENSG00000100652
GOTERM_BP_FAT	GO:0030001~metal ion transport	5	17.2414	0.00287293	ENSG00000157637, ENSG00000143801, ENSG00000124067, ENSG00000168575, ENSG00000100652
GOTERM_BP_FAT	GO:0006812~cation transport	5	17.2414	0.00534878	ENSG00000157637, ENSG00000143801, ENSG00000124067, ENSG00000168575, ENSG00000100652
GOTERM_BP_FAT	GO:0015672~monovalent inorganic cation transport	4	13.7931	0.00807965	ENSG00000157637, ENSG00000124067, ENSG00000168575, ENSG00000100652
GOTERM_BP_FAT	GO:0046942~carboxylic acid transport	3	10.3448	0.0160106	ENSG00000157637, ENSG00000144746, ENSG00000100652
GOTERM_BP_FAT	GO:0015849~organic acid transport	3	10.3448	0.0162172	ENSG00000157637, ENSG00000144746, ENSG00000100652

## Sheet: Table S9
Table S9: Gene ontology and pathway analysis of DELs between the nv group and the nc group
Category	Term	Count	%	PValue	Genes
GOTERM_BP_FAT	GO:0043066~negative regulation of apoptosis	3	33.3333	0.0131439	ENSG00000153234, ENSG00000134899, ENSG00000169857
GOTERM_BP_FAT	GO:0043069~negative regulation of programmed cell death	3	33.3333	0.0135015	ENSG00000153234, ENSG00000134899, ENSG00000169857
GOTERM_BP_FAT	GO:0060548~negative regulation of cell death	3	33.3333	0.0135736	ENSG00000153234, ENSG00000134899, ENSG00000169857

## Sheet: Table S10
Table S10: Expression of lincRNAs and their PTGs in three groups
lincRNAs	lincRNA_FPKM_ab	lincRNA_FPKM_nc	lincRNA_FPKM_nv	PTGs_of_lincRNAs	PTGs_FPKM_ab	PTGs_FPKM_nc	PTGs_FPKM_nv
TCONS_00004001	19.2043	5.81007	4.59562	ENSSSCG00000010860	17.3318	4.45998	3.29938
TCONS_00004421	11.6576	12.6748	8.41786	ENSSSCG00000010877	113.524	90.6012	74.9315
TCONS_00004691	1.68999	2.8842	5.93145	ENSSSCG00000011125	0.770784	0.323324	0.507367
TCONS_00005379	9.72439	9.19161	13.0673	ENSSSCG00000009319	2.85783	0.80807	0.760824
TCONS_00005524	16.2649	4.16374	2.91916	ENSSSCG00000009479	9.08743	7.76251	6.12861	`
TCONS_00005534	8.73152	13.6605	6.22325	ENSSSCG00000009482	17.5324	8.74203	8.53575
TCONS_00005535	9.41744	3.52136	34.4742	ENSSSCG00000009482	17.5324	8.74203	8.53575
TCONS_00007839	12.4693	4.62388	3.98057	ENSSSCG00000011196	29.6648	11.9827	14.6089
TCONS_00007839	12.4693	4.62388	3.98057	ENSSSCG00000011197	26.3452	20.5399	18.8367
TCONS_00008494	30.948	29.2868	13.686	ENSSSCG00000011775	28.509	5.32995	10.627
TCONS_00009314	83.2426	163.73	195.947	ENSSSCG00000011507	63.6524	55.4025	63.1554
TCONS_00009314	83.2426	163.73	195.947	ENSSSCG00000011508	140.446	161.326	223.759
TCONS_00009717	20.588	29.1454	26.4274	ENSSSCG00000011848	49.0894	15.7922	5.10939
TCONS_00010858	5.17481	8.26967	6.74634	ENSSSCG00000009626	34.9648	24.8993	20.4473
TCONS_00011022	6.85081	4.83241	4.51468	ENSSSCG00000009806	2.3722	1.76052	0.888849
TCONS_00011022	6.85081	4.83241	4.51468	ENSSSCG00000009807	3.38527	3.61463	1.70165
TCONS_00011469	13.8304	10.1157	3.78242	ENSSSCG00000010289	50.3728	53.0847	49.981
TCONS_00011710	17.5373	20.2219	20.0095	ENSSSCG00000010527	0.901147	1.17602	1.38408
TCONS_00012321	15.5335	7.15768	8.17778	ENSSSCG00000009988	1.225	1.8651	1.25432
TCONS_00014178	7.42359	10.8023	11.2198	ENSSSCG00000016286	0.001	0.444844	0.209417
TCONS_00014178	7.42359	10.8023	11.2198	ENSSSCG00000016287	5.54953	3.06152	4.27729
TCONS_00014178	7.42359	10.8023	11.2198	ENSSSCG00000016288	3.81948	5.70598	1.20415
TCONS_00014452	16.4558	25.573	7.78313	ENSSSCG00000015871	1.23383	1.40892	1.32654
TCONS_00014574	15.8901	26.1277	23.6926	ENSSSCG00000015982	10.7868	6.12049	7.34736
TCONS_00014574	15.8901	26.1277	23.6926	ENSSSCG00000015983	26.7836	18.4027	27.9515
TCONS_00015355	7.52606	2.7077	1.16821	ENSSSCG00000016808	6.66535	1.60423	2.92017
TCONS_00015383	49.3293	44.1982	32.4625	ENSSSCG00000016846	2.87706	0.469331	0.88378
TCONS_00015511	4.80485	2.30629	2.15589	ENSSSCG00000016981	11.1388	1.32785	2.76362
TCONS_00016223	23.3997	19.5395	23.2872	ENSSSCG00000006988	16.5301	21.0792	25.853
TCONS_00016345	19.3067	13.8387	13.8603	ENSSSCG00000007147	4.0205	4.3064	4.40415
TCONS_00016345	19.3067	13.8387	13.8603	ENSSSCG00000007148	22.0203	30.8429	34.4626
TCONS_00016345	19.3067	13.8387	13.8603	ENSSSCG00000007149	1.40627	1.17979	1.11081
TCONS_00016791	30.4736	7.20101	2.2438	ENSSSCG00000006993	8.69644	6.19044	5.34278
TCONS_00016824	1.15948	3.05302	8.24467	ENSSSCG00000007027	25.2902	8.58119	18.6449
TCONS_00017657	4.23343	7.56253	10.2895	ENSSSCG00000016645	16.6921	21.7258	24.874
TCONS_00017659	4.3433	5.99117	15.186	ENSSSCG00000016645	16.6921	21.7258	24.874
TCONS_00017659	4.3433	5.99117	15.186	ENSSSCG00000016646	76.6308	29.2502	26.8463
TCONS_00017700	18.3713	3.00057	8.08164	ENSSSCG00000016684	0.10942	0.001	0.100836
TCONS_00017725	383.209	285.937	294.202	ENSSSCG00000016711	15.0009	16.4681	13.7306
TCONS_00017726	668.637	254.133	459.721	ENSSSCG00000016711	15.0009	16.4681	13.7306
TCONS_00018089	6.18997	6.79116	5.29024	ENSSSCG00000016705	2.23663	2.07394	1.1933
TCONS_00018089	6.18997	6.79116	5.29024	ENSSSCG00000016706	0.274365	0.268541	0.25284
TCONS_00018089	6.18997	6.79116	5.29024	ENSSSCG00000016707	0.001	0.151801	0.285852
TCONS_00018097	3.77607	3.79201	2.88188	ENSSSCG00000016720	2502.97	1921.33	2729.35
TCONS_00018097	3.77607	3.79201	2.88188	ENSSSCG00000016721	14.517	12.0108	12.9346
TCONS_00018098	5.27878	2.94836	5.64916	ENSSSCG00000016720	2502.97	1921.33	2729.35
TCONS_00018098	5.27878	2.94836	5.64916	ENSSSCG00000016721	14.517	12.0108	12.9346
TCONS_00018878	24.521	18.5738	14.0095	ENSSSCG00000013928	1.46816	3.87989	2.97655
TCONS_00018898	1.4868	7.37276	10.7585	ENSSSCG00000013900	8.42602	7.34843	10.851
TCONS_00018899	5.26468	3.23202	5.12737	ENSSSCG00000013900	8.42602	7.34843	10.851
TCONS_00019113	7.32331	1.15368	7.0099	ENSSSCG00000013641	0.9724	0.416395	8.43722
TCONS_00020175	36.4542	29.7211	28.7752	ENSSSCG00000013176	30.6701	14.7814	23.9685
TCONS_00020237	5.28721	3.93745	7.36137	ENSSSCG00000013236	0.0752036	0.001	0.001
TCONS_00020289	6.55281	2.32267	0.241245	ENSSSCG00000013295	16.5198	17.7951	14.5434
TCONS_00021004	10.7266	1.4645	2.0535	ENSSSCG00000014128	472.62	638.946	869.231
TCONS_00021004	10.7266	1.4645	2.0535	ENSSSCG00000014129	16.5856	12.3888	11.5639
TCONS_00021134	22.6005	10.0228	8.89543	ENSSSCG00000014266	5.34544	1.01733	0.684176
TCONS_00022298	30.1353	8.81655	8.2416	ENSSSCG00000007989	0.063662	0.001	0.001
TCONS_00022585	19.3048	20.02	16.4284	ENSSSCG00000008298	0.294183	0.143969	0.135552
TCONS_00022736	21.7105	13.5262	12.0182	ENSSSCG00000008478	14.5116	5.97278	6.20649
TCONS_00022942	12.0305	16.7531	8.83475	ENSSSCG00000007541	10.175	10.9805	6.25116
TCONS_00023126	1.70734	8.7414	16.3427	ENSSSCG00000007800	1.19847	0.684267	0.644259
TCONS_00023126	1.70734	8.7414	16.3427	ENSSSCG00000007801	2.96177	1.53471	1.76609
TCONS_00023250	3.44255	3.68226	3.39956	ENSSSCG00000007917	21.0329	17.1554	15.1046
TCONS_00023437	27.0121	35.321	36.1871	ENSSSCG00000008111	3.27828	4.5741	3.79243
TCONS_00024748	15.3181	13.2028	7.384	ENSSSCG00000006120	13.914	4.36494	6.73995
TCONS_00025078	7.33554	0.343762	0.000425246	ENSSSCG00000006490	35.3965	12.4586	13.7388
TCONS_00025078	7.33554	0.343762	0.000425246	ENSSSCG00000006491	3.63831	2.29747	1.83867
TCONS_00025078	7.33554	0.343762	0.000425246	ENSSSCG00000006492	4.18132	2.04628	0.96332
TCONS_00025079	29.2757	20.6515	19.305	ENSSSCG00000006490	35.3965	12.4586	13.7388
TCONS_00025079	29.2757	20.6515	19.305	ENSSSCG00000006491	3.63831	2.29747	1.83867
TCONS_00025080	2.74161	1.7865	1.84892	ENSSSCG00000006492	4.18132	2.04628	0.96332
TCONS_00025525	19.3712	21.4253	15.6228	ENSSSCG00000005880	16.521	12.9363	15.7785
TCONS_00025551	3.98168	2.85401	7.62255	ENSSSCG00000005899	0.60447	1.30161	0.334228
TCONS_00025551	3.98168	2.85401	7.62255	ENSSSCG00000005900	19.6104	35.8455	44.5619
TCONS_00025551	3.98168	2.85401	7.62255	ENSSSCG00000005901	5.27643	6.23629	5.04596
TCONS_00027125	21.4997	31.3988	44.8703	ENSSSCG00000000214	241.849	171.936	344.002
TCONS_00027125	21.4997	31.3988	44.8703	ENSSSCG00000000215	1.18395	0.362131	0.681916
TCONS_00027158	109.63	75.9637	65.1277	ENSSSCG00000000253	1.00755	0.61635	2.20519
TCONS_00027263	8.73245	13.9716	13.0605	ENSSSCG00000000403	3.51181	2.69338	1.93211
TCONS_00027953	22.4709	13.8058	7.52823	ENSSSCG00000000176	2.20129	1.74022	1.48243
TCONS_00028127	291.929	284.107	362.573	ENSSSCG00000000377	181.629	89.5509	91.8931
TCONS_00028384	8.67391	12.054	4.7444	ENSSSCG00000000665	2.72357	3.71301	1.16531
TCONS_00028627	7.9517	18.2006	12.9841	ENSSSCG00000000911	1.27479	2.07956	1.56637
TCONS_00028923	23.5673	26.7213	25.4054	ENSSSCG00000002635	0.359632	0.351998	0.44189
TCONS_00028923	23.5673	26.7213	25.4054	ENSSSCG00000002636	9.79997	5.8164	8.26252
TCONS_00028923	23.5673	26.7213	25.4054	ENSSSCG00000002639	3.84582	1.93587	3.24032
TCONS_00028923	23.5673	26.7213	25.4054	ENSSSCG00000002640	9.31185	2.64606	1.93771
TCONS_00029129	9.57234	4.643	3.85797	ENSSSCG00000002844	93.0378	33.2057	46.7774
TCONS_00029231	2.95178	6.04512	4.70909	ENSSSCG00000002930	34.367	20.1475	21.6087
TCONS_00029266	43.9078	35.4953	70.7852	ENSSSCG00000002972	0.574357	0.562166	1.05859
TCONS_00029480	7.35768	15.0682	22.8891	ENSSSCG00000003183	9.44576	9.74954	12.1866
TCONS_00029710	10.1466	6.10202	4.77097	ENSSSCG00000003343	10.2261	2.75247	3.92658
TCONS_00029763	35.2612	3.0089	2.81268	ENSSSCG00000003398	0.146405	0.001	0.001
TCONS_00030947	282.829	353.389	383.893	ENSSSCG00000003217	4.71446	9.05788	9.65466
TCONS_00031320	8.53923	1.91275	2.55431	ENSSSCG00000003559	9.11767	4.32776	5.03017
TCONS_00031750	13.9845	7.04979	6.21992	ENSSSCG00000003913	22.8994	11.2922	14.5303
TCONS_00033141	3.83588	0.612126	0.193253	ENSSSCG00000001959	229.356	93.0662	116.963
TCONS_00033265	51.3731	41.7212	64.4356	ENSSSCG00000002143	3.62842	3.29773	3.98066
TCONS_00033380	7.24786	1.28262	1.98728	ENSSSCG00000002313	0.276542	1.44359	0.254847
TCONS_00033543	11.9873	10.2625	6.39553	ENSSSCG00000002542	0.395958	0.387554	0.001
TCONS_00033616	3.8044	5.66337	2.06961	ENSSSCG00000001002	17.4222	5.10113	7.47877
TCONS_00034109	18.429	12.7742	15.4692	ENSSSCG00000001507	10.9229	13.9449	15.9013
TCONS_00034109	18.429	12.7742	15.4692	ENSSSCG00000001508	1.87833	3.11738	2.18252
TCONS_00034109	18.429	12.7742	15.4692	ENSSSCG00000001509	14.1773	13.6206	8.42905
TCONS_00034109	18.429	12.7742	15.4692	ENSSSCG00000001510	2.01283	4.26856	2.84421
TCONS_00034614	38.4648	76.9604	38.3752	ENSSSCG00000002266	9.63804	12.9837	7.6881
TCONS_00034615	3.71811	2.07758	5.93839	ENSSSCG00000002266	9.63804	12.9837	7.6881
TCONS_00034629	6.29432	2.54418	0.951308	ENSSSCG00000002281	14.5228	3.92923	4.78759
TCONS_00034739	38.3816	2.62013	4.89853	ENSSSCG00000002414	8.31093	2.44035	3.0125
TCONS_00034816	43.8828	22.4675	34.8039	ENSSSCG00000002512	0.442312	0.108231	0.203805
TCONS_00034837	12.7984	1.74947	2.04272	ENSSSCG00000002536	0.511859	0.166998	0.471702
TCONS_00034837	12.7984	1.74947	2.04272	ENSSSCG00000002539	22.8666	5.75517	10.8374
TCONS_00034837	12.7984	1.74947	2.04272	ENSSSCG00000002540	39.8321	30.5882	37.0401
TCONS_00035316	11.5956	3.03027	2.08114	ENSSSCG00000008712	0.356363	0.001	0.437873
TCONS_00035535	11.2642	4.78634	4.84095	ENSSSCG00000008940	32.5125	9.17628	11.6518
TCONS_00035931	4.71162	9.64921	6.44283	ENSSSCG00000008690	3.77047	1.39982	1.31798
TCONS_00036302	12.8399	5.97627	5.58655	ENSSSCG00000009057	2.87706	1.40799	2.94593
TCONS_00037351	9.45468	1.61357	0.754172	ENSSSCG00000015241	0.114285	0.335578	0.001
TCONS_00038041	7.87686	1.96169	3.0766	ENSSSCG00000014907	12.9562	3.74672	2.71358
TCONS_00038190	27.4825	39.7593	34.2577	ENSSSCG00000015056	32.8582	26.8864	32.7028
TCONS_00038341	6.32426	8.3806	8.54627	ENSSSCG00000015237	1.6555	1.1574	2.17946
TCONS_00038352	3.72142	3.81066	7.56958	ENSSSCG00000015256	15.8493	6.86831	8.91963
TCONS_00041706	37.1561	63.006	56.9059	ENSSSCG00000010597	2.836	1.66548	1.56811
TCONS_00041706	37.1561	63.006	56.9059	ENSSSCG00000010599	2.24649	1.46587	0.0286589
TCONS_00045044	5.51128	6.85275	8.28994	ENSSSCG00000012732	4.48399	4.80026	4.1322
TCONS_00045576	5.48547	9.86403	6.91558	ENSSSCG00000012238	21.8912	31.0633	27.9923

[truncated: 1 more sheets: Table S11]
